# Supplementary material for: Comparative EST transcript profiling of peach fruits under different post-harvest conditions reveals candidate genes associated with peach fruit quality
Source: BMC Genomics. 2009 Sep 10;10:423. doi: 10.1186/1471-2164-10-423 (PMC2748099; doi:10.1186/1471-2164-10-423)
Supplement: Additional file 2 — Supplementary Tables S4 - S7. This file contains the contigs that digital expression analyses revealed are differentially expressed in different post-harvest conditions. The titles for these tables are as follows: Table S4 - Contigs that are differentially expressed between ripe peach fruits (E2: R+, C-) and unripe fruits (E1: R-, C-); Table S5 - Contigs that are differentially expressed between unripe peach fruits that have undergone long-term cold storage (E3: R-, C+) and unripe peach fruits that have not (E1: R-, C-); Table S6 - Contigs that are differentially expressed between ripen peach fruits that have undergone long-term cold storage (E4: R+, C+) and unripe peach fruits that have undergone long-term cold storage (E3: R-, C+); Table S7 - Contigs that are differentially expressed between ripen peach fruits that have undergone long-term cold storage (E4: R+, C+) and ripen peach fruits that have not undergone long-term cold storage (E2: R+, C-). [file 1471-2164-10-423-S2.xls]

## Sheet: Table S4 R+C- vs R-C-
Table S4. Contigs that are differentially expressed between ripe peach fruits (E2: R+, C-) and unripe fruits (E1: R-, C-). Differentially expressed contigs were identified statistically using the Winflat program, p<0.01) [27].
Contig id	# ESTs in E1	# ESTs in E2	P-value	Putative Functional Homolog	Biological Process	Cluster
Higher expression in E2 (R+, C-) when compared to E1 (R-, C-)
257	72	135	0.121017	Allergen	Transport (GO:0006810)	2
930	410	634	9.23112e-10	Allergen	Transport (GO:0006810)	12
621	5	18	0.00239019	Plastid-Lipid Associated Protein, Chloroplast Precursor (CITPAP)	Transport (GO:0006810)	12
3603	9	35	1.77884	Cytosolic Ascorbate Peroxidase	Response To Stress (GO:0006950)	5
1280	1	10	0.00253426	3-Hydroxyisobutyryl-Coenzyme A Hydrolase / CoA-Thioester Hydrolase (CHY1)	Metabolic Process (GO:0008152)	5
2662	3	23	1.53646	3-Hydroxyisobutyryl-Coenzyme A Hydrolase / CoA-Thioester Hydrolase (CHY1)	Metabolic Process (GO:0008152)	5
3880	3	18	0.000297792	Enoyl-CoA Hydratase	Metabolic Process (GO:0008152)	5
2975	0	8	0.00160047	Mutt/Nudix Family Protein	Metabolic Process (GO:0008152)	13
2047	7	23	0.00112207	UDP-Glucoronosyl/UDP-Glucosyl Transferase	Metabolic Process (GO:0008152)	13
1358	3	18	0.000297792	Fructose-Bisphosphate Aldolase-Like Protein	Glycolysis (GO:0006096)	13
1653	9	26	0.00129239	Glyceraldehyde 3-Phosphate Dehydrogenase	Glycolysis (GO:0006096)	5
1054	8	31	5.27037	Pyruvate Decarboxylase	Glycolysis (GO:0006096)	13
2749	0	11	0.000187211	Pyruvate Decarboxylase	Glycolysis (GO:0006096)	13
1861	1	17	2.61196	Gibberellin 2-Oxidase	Gibberellin Catabolic Process (GO:0045487)	5
3270	15	60	0.00174343	Omega-6 Fatty Acid Desaturase, Endoplasmic Reticulum (Fad2)	Fatty Acid Biosynthetic Process (GO:0006633)	5
1901	18	79	2.06394e-06	1-Aminocyclopropane-1-Carboxylate Oxidase	Ethylene Biosynthetic Process (GO:0009693)	5
3949	19	50	3.96474	S-Adenosylmethionine Synthetase	Ethylene Biosynthetic Process (GO:0009693)	5
2660	3	14	0.00286201	Catalytic Ligb Subunit Of Aromatic Ring-Opening Dioxygenase Family	Cellular aromatic compound metabolic process (GO:0006725)	13
1507	3	185	2.49599e-48	Endopolygalacturonase	Carbohydrate Metabolic Process (GO:0005975)	5
1745	4	181	9.77349e-46	Endopolygalacturonase	Carbohydrate Metabolic Process (GO:0005975)	5
3321	5	52	6.00502e-07	Endopolygalacturonase	Carbohydrate Metabolic Process (GO:0005975)	5
1159	0	11	0.000187211	Multi-Copper Oxidase Type I Family Protein	Carbohydrate metabolic process (GO:0005975)	13
1123	3	43	4.95314e-06	Polygalacturonase	Carbohydrate Metabolic Process (GO:0005975)	5
3904	3	56	9.43252e-10	Polygalacturonase	Carbohydrate Metabolic Process (GO:0005975)	5
3182	4	16	0.00266638	Calmodulin 8	Calcium-Mediated Signaling (GO:0019722)	13
14	15	47	0.884279	At1g09310.1 Expressed Protein	Biological Process Unknown (GO:0008150)	2
3539	0	14	2.18985	At2g21750.1 Expressed Protein	Biological Process Unknown (GO:0008150)	5
3478	79	177	3.15367e-06	E6	Biological Process Unknown (GO:0008150)	2
374	3	16	0.000936911	Early Light Induced Protein	Biological Process Unknown (GO:0008150)	13
3750	1	12	0.000699701	Aspartate Aminotransferase (Asp3)	Amino Acid Metabolic Process (GO:0006520)	13
Lower expression in E2 (R+, C-) when compared to E1 (R-, C-)
3426	15	1	0.000190392	Aquaporin	Transport (GO:0006810)	11
395	23	5	0.000415084	C2 Domain-Containing Protein, To Cold-Regulated Gene Src2	Transport (GO:0006810)	3
1437	88	13	1.11574e-09	Heavy-Metal-Associated Domain-Containing Protein / Copper Chaperone (CCH)-Related	Transport (GO:0006810)	3
639	100	29	3.77256e-05	Plasma Membrane Intrinsic Protein	Transport (GO:0006810)	3
2980	29	4	0.543426	Temperature-Induced Lipocalin (Til)	Transport (GO:0006810)	11
287	488	161	1.393e-33	Abscisic Stress Ripening-Like Protein	Response To Stress (GO:0006950)	9
843	11	0	0.000316558	Abscisic Stress Ripening-Like Protein	Response To Stress (GO:0006950)	11
254	10	0	0.000619558	Dehydrin	Response To Stress (GO:0006950)	11
304	67	25	1.20298	Dehydrin	Response To Stress (GO:0006950)	11
2269	57	28	0.00157121	EGF-Like	Response to stress (GO:0006950)	3
2311	64	6	2.39224e-08	Late Embryogenesis Abundant Protein 3	Response To Stress (GO:0006950)	11
9	84	27	0.00632393	Gibberellin-Regulated	Response To Gibberellin Stimulus (GO:0009739)	3
229	58	11	0.000633891	Gibberellin-Regulated	Response To Gibberellin Stimulus (GO:0009739)	3
451	25	7	0.00100518	Gibberellin-Regulated	Response To Gibberellin Stimulus (GO:0009739)	8
795	58	19	0.770226	Gibberellin-Regulated	Response To Gibberellin Stimulus (GO:0009739)	8
55	72	17	0.000328902	Glycine-Rich RNA-Binding Protein	Response to cold (GO:0009409 )	3
807	8	0	0.00237323	Erf/Ap2 Transcription Factor Family	Regulation Of Transcription, DNA-Dependent (GO:0006355)	3
1927	19	5	0.00284785	Homocysteine S-Methyltransferase	Methionine Biosynthetic Process (GO:0009086)	3
2158	108	64	0.00105071	P-Rich Protein EIG-I30	Lipid Transport (GO:0006869)	2
266	12	0	0.000161742	At2g26110.1 Expressed Protein	Defense Response (GO:0006952)	3
661	17	4	0.00296497	Ferritin	Celular homeostasis (GO:0019725)	3
3598	202	85	1.71215e-06	Invertase/Pectin Methylesterase Inhibitor	Cell Wall Organization And Biogenesis (GO:0007047 )	8
59	54	4	2.56422e-07	Invertase/Pectin Methylesterase Inhibitor	Cell Wall Organization And Biogenesis (GO:0007047 )	11
3683	137	65	0.0800607	Pectate Lyase	Cell Wall Organization And Biogenesis (GO:0007047 )	2
92	9	0	0.00121258	Sorbitol Transporter	Carbohydrate Transport (GO:0008643)	11
671	33	0	1.21511e-05	Galactinol Synthase	Carbohydrate Biosynthetic Process (GO:0016051)	3
1007	17	3	0.00103661	GF14 Omega	Brassinosteroid Mediated Signaling (GO:0009742)	11
365	47	2	3.07026e-07	At4g27450.1 Expressed Protein	Biological Process Unknown (GO:0008150)	8
2755	9	0	0.00121258	At5g54240.1 Expressed Protein	Biological Process Unknown (GO:0008150)	3
4	26	4	2.80666	DJ-1 Family Protein / Protease	Biological Process Unknown (GO:0008150)	11
228	44	3	1.63158e-05	DJ-1 Family Protein / Protease	Biological Process Unknown (GO:0008150)	11
379	20	1	0.846691	DJ-1 Family Protein / Protease	Biological Process Unknown (GO:0008150)	11
2956	14	0	4.22246	DJ-1 Family Protein / Protease	Biological Process Unknown (GO:0008150)	11
435	20	5	0.00177898	DNA-Binding Family Protein / Remorin Family Protein	Biological Process Unknown (GO:0008150)	11
1256	28	7	0.000253829	Hypothetical Protein	Biological Process Unknown (GO:0008150)	11
2265	29	2	0.0226234	Metallothionein-Like Protein	Biological Process Unknown (GO:0008150)	11
105	10	0	0.000619558	VTC2-Like Protein	Biological Process Unknown (GO:0008150)	3
3497	12	0	0.000161742	Glutamate Dehydrogenase 2	Amino Acid Metabolic Process (GO:0006520)	3
1609	45	13	1.97653	9-Cis-Epoxycarotenoid Dioxygenase	Abscisic Acid Biosynthetic Process (GO:0009688)	8

## Sheet: Table S5 R-C+ vs R-C-
Table S5. Contigs that are differentially expressed between unripen peach fruits that have undergone long-term cold storage (E3: R-, C+) and unripen peach fruits that have not (E1: R- , C-). Differentially expressed contigs were identified statistically using the Winflat program, p<0.01) [27].
Contig Id	# ESTs in E1	# ESTs in E3	P-value	Putative Functional Homolog	Biological Process	Cluster
Higher expression in E3 (R-, C+) when compared to E1 (R-, C-)
2473	0	10	0.000495261	Allergen Family Protein	Transport (GO:0006810)	6
2436	0	17	0.390433	Rhomboid Family Protein AtRBl2	Transport (GO:0006810)	6
2541	0	8	0.00197594	Uclacyanin I	Transport (GO:0006810)	10
2495	0	8	0.00197594	Cinnamoyl-CoA Reductase-Related	Translation (GO:0006412)	6
254	10	71	5.54014e-08	Dehydrin	Response To Stress (GO:0006950)	11
304	67	189	4.84628e-10	Dehydrin	Response To Stress (GO:0006950)	11
2308	0	9	0.000989244	Heat Shock Protein 70, Putative / HSP70	Response To Stress (GO:0006950)	6
1546	2	16	0.000371527	Heat Shock Protein 70, Putative / HSP70	Response To Stress (GO:0006950)	13
1027	21	47	0.000803964	Non-Cell-Autonomous Heat Shock Cognate Protein 70	Response To Stress (GO:0006950)	6
2514	6	20	0.00302264	Glutathione Peroxidase	Response To Oxidative Stress (GO:0006979)	4
2147	0	8	0.00197594	Pathogenesis-Related Thaumatin	Response To Other Organism (GO:0051707)	6
2177	0	15	1.55771	Thaumatin-Like Protein	Response To Other Organism (GO:0051707)	6
1708	1	30	0.000798725	Thaumatin-Like Protein	Response To Other Organism (GO:0051707)	10
2317	0	67	3.69882e-16	Thaumatin-Like Protein	Response To Other Organism (GO:0051707)	10
2333	1	13	0.00049662	PHI-1	Response to endogenous stimulus (GO:0009719)	6
1660	4	51	5.85681e-07	Cysteine Proteinase Inhibitor-Related	Proteolysis (GO:0006508)	10
2715	4	41	0.000267889	Luminal Binding Protein 1 (Bip-1) (BP1)	Protein Folding (GO:0006457)	10
2831	4	20	0.000465588	Leucine-Rich Repeat Family Protein / Extensin	Protein Amino Acid Phosphorylation (GO:0006468)	4
2397	4	27	0.099578	S-Adenosylmethionine Decarboxylase	Polyamine Biosynthetic Process (GO:0006596)	6
1693	0	9	0.000989244	Haloacid Dehalogenase-Like Hydrolase	Metabolic Process (GO:0008152)	10
2975	0	8	0.00197594	Mutt/Nudix Family Protein	Metabolic Process (GO:0008152)	13
2554	0	17	0.390433	UDP-Glucoronosyl/UDP-Glucosyl Transferase	Metabolic Process (GO:0008152)	6
2047	7	26	0.000421748	UDP-Glucoronosyl/UDP-Glucosyl Transferase	Metabolic Process (GO:0008152)	13
2669	8	61	9.79628e-07	Phosphoserine Aminotransferase, Chloroplast Precursor (EC 2.6.1.52) (PSAT)	L-Serine Biosynthetic Process (GO:0006564)	6
1054	8	30	0.000151582	Pyruvate Decarboxylase	Glycolysis (GO:0006096)	13
3949	19	51	5.86504	S-Adenosylmethionine Synthetase	Ethylene Biosynthetic Process (GO:0009693)	5
2528	3	22	4.51529	Pathogenesis-Related Protein	Defense Response (GO:0006952)	6
2877	5	25	0.98788	Pectin Methylesterase-Like Protein	Cell Wall Organization And Biogenesis (GO:0007047 )	10
2988	6	37	0.0491604	Polygalacturonase Inhibiting Protein 1 (PGIP1)	Cell Wall Organization And Biogenesis (GO:0007047 )	11
2131	0	65	1.47571e-15	Basic Endochitinase	Cell Wall Catabolic Process (GO:0016998)	10
1240	8	62	5.51524e-07	Proline-Rich Family Protein	Cell Adhesion (GO:0007155)	6
2907	1	14	0.000264167	Caleosin-Related Family Protein	Catabolic process (GO:0009056)	10
910	3	126	3.15802e-29	Acidic Endochitinase (CHIB1)	Carbohydrate Metabolic Process (GO:0005975)	10
2441	0	8	0.00197594	Class IV Chitinase (CHIV)	Carbohydrate Metabolic Process (GO:0005975)	10
1507	3	38	0.000295024	Endopolygalacturonase	Carbohydrate Metabolic Process (GO:0005975)	5
1745	4	24	5.33044	Endopolygalacturonase	Carbohydrate Metabolic Process (GO:0005975)	5
2957	0	11	0.00024795	Glycosyl Hydrolase Family 3 Protein	Carbohydrate Metabolic Process (GO:0005975)	6
1351	0	13	6.21477	Multi-Copper Oxidase Type I Family Protein	Carbohydrate metabolic process (GO:0005975)	13
3182	4	23	9.23882	Calmodulin 8	Calcium-Mediated Signaling (GO:0019722)	13
2089	0	20	0.0489933	AT5G64820.1 Expressed Protein	Biological Process Unknown (GO:0008150)	6
2112	0	31	2.42645e-05	Cupin Family Protein	Biological Process Unknown (GO:0008150)	6
2099	0	13	6.21477	DJ-1 Family Protein / Protease	Biological Process Unknown (GO:0008150)	6
228	44	112	0.00190793	DJ-1 Family Protein / Protease	Biological Process Unknown (GO:0008150)	11
379	20	50	0.000157989	DJ-1 Family Protein / Protease	Biological Process Unknown (GO:0008150)	11
1479	4	96	1.89233e-19	Harpin Inducing Protein 1-Like 18	Biological Process Unknown (GO:0008150)	6
2139	0	12	0.000124135	Hypothetical Protein	Biological Process Unknown (GO:0008150)	6
2476	0	9	0.000989244	Hypothetical Protein (Q6NN02) At4g14450	Biological Process Unknown (GO:0008150)	10
2265	29	91	4.3309e-05	Metallothionein-Like Protein	Biological Process Unknown (GO:0008150)	11
2856	4	17	0.00221263	N-Rich Protein	Biological Process Unknown (GO:0008150)	6
1258	0	19	0.0978603	Phosphoesterase Family Protein	Biological Process Unknown (GO:0008150)	6
2806	0	8	0.00197594	Phosphoribosylanthranilate Transferase	Biological Process Unknown (GO:0008150)	6
2091	0	18	0.195468	Protease Inhibitor/Seed Storage/Lipid Transfer Protein (LTP)	Biological Process Unknown (GO:0008150)	6
3152	0	8	0.00197594	Purple Acid Phosphatase (PAP22)	Biological Process Unknown (GO:0008150)	10
30	15	57	0.0216508	Stress-Responsive Protein	Biological Process Unknown (GO:0008150)	6
2802	0	10	0.000495261	Senescence-Associated Protein-Related	Aging (GO:0007568)	6
2919	0	10	0.000495261	Senescence-Associated Protein-Related	Aging (GO:0007568)	10
Lower expression in E3 (R-, C+) when compared to E1 (R-, C-)
4021	9	0	0.000964028	Hydroxyproline-Rich Glycoprotein Family Protein	Vesicle-mediated transport (GO:016192)	2
257	72	30	1.28327	Allergen	Transport (GO:0006810)	2
930	410	169	1.10012e-19	Allergen	Transport (GO:0006810)	12
3384	20	5	0.00122064	Allergen And Extensin Family Protein	Transport (GO:0006810)	2
3405	16	2	0.00035721	Auxin-Induced Protein AUX28	Transport (GO:0006810)	8
395	23	7	0.00162589	C2 Domain-Containing Protein, To Cold-Regulated Gene SRC2	Transport (GO:0006810)	3
1437	88	17	2.69185e-08	Heavy-Metal-Associated Domain-Containing Protein / Copper Chaperone (CCH)-Related	Transport (GO:0006810)	3
94	26	6	0.000157595	Hypothetical Protein	Transport (GO:0006810)	8
639	100	33	1.4991e-05	Plasma Membrane Intrinsic Protein	Transport (GO:0006810)	3
287	488	221	1.24753e-19	Abscisic Stress Ripening-Like Protein	Response To Stress (GO:0006950)	9
3333	34	13	0.0010135	AT1G65720.1 Expressed Protein	Response To Stress (GO:0006950)	8
25	8	0	0.00193055	AWPM-19-Like Membrane Family Protein	Response To Stress (GO:0006950)	8
2269	57	26	0.000300707	EGF-Like	Response To Stress (GO:0006950)	3
2311	64	35	0.00168767	Late Embryogenesis Abundant Protein 3	Response To Stress (GO:0006950)	11
767	19	3	0.000238745	Universal Stress Protein (USP) Family Protein	Response To Stress (GO:0006950)	8
9	84	20	4.63183e-06	Gibberellin-Regulated	Response To Gibberellin Stimulus (GO:0009739)	3
229	58	14	0.00477835	Gibberellin-Regulated	Response To Gibberellin Stimulus (GO:0009739)	3
451	25	2	0.146962	Gibberellin-Regulated	Response To Gibberellin Stimulus (GO:0009739)	8
795	58	2	7.62206e-11	Gibberellin-Regulated	Response To Gibberellin Stimulus (GO:0009739)	8
478	14	2	0.00115499	Malic Enzyme	Response To Gibberellin Stimulus (GO:0009739)	8
924	24	5	0.000158226	Translationally Controlled Tumor Family Protein	Response To Gibberellin Stimulus (GO:0009739)	8
93	11	0	0.000240385	Cat2 Gene	Response To Cold ( GO:0009409)	8
55	72	17	9.05448e-05	Glycine-Rich RNA-Binding Protein	Response to cold (GO:0009409 )	3
128	28	7	0.000151789	Auxin-Induced Protein AUX28	Regulation Of Transcription (GO:0045449)	2
996	8	0	0.00193055	Helix-Loop-Helix DNA-Binding	Regulation Of Transcription (GO:0045449)	2
3355	18	3	0.000418803	Isoflavone Reductase Related Protein	Regulation Of Nitrogen Utilization (GO:0006808)	2
2027	14	1	0.000254711	DNAJ Heat Shock N-Terminal Domain-Containing Protein (J11)	Protein Folding (GO:0006457)	8
2208	21	6	0.0018201	Peptidylprolyl Isomerase (Cyclophilin)	Protein Folding (GO:0006457)	2
438	10	0	0.000481392	Dormancy-Associated Protein	Metabolic Process (GO:0008152)	8
2158	108	38	0.000176831	P-Rich Protein Eig-I30	Lipid Transport (GO:0006869)	2
403	9	0	0.000964028	ERF (Ethylene Response Factor)	Ethylene mediated signaling pathway(GO:0009873 )	8
418	9	0	0.000964028	N-6 Adenine-Specific DNA Methylase	DNA Methylation (GO:0006306)	2
266	12	0	0.000120037	At2g26110.1 Expressed Protein	Defense Response (GO:0006952)	3
1200	62	0	9.99456e-15	Expansin	Cell Wall Organization And Biogenesis (GO:0007047 )	2
1945	56	26	0.000420759	Invertase/Pectin Methylesterase Inhibitor	Cell Wall Organization And Biogenesis (GO:0007047 )	2
3598	202	62	4.73394e-14	Invertase/Pectin Methylesterase Inhibitor	Cell Wall Organization And Biogenesis (GO:0007047 )	8
59	54	23	0.00018095	Invertase/Pectin Methylesterase Inhibitor	Cell Wall Organization And Biogenesis (GO:0007047 )	11
3683	137	9	3.48808e-26	Pectate Lyase	Cell Wall Organization And Biogenesis (GO:0007047 )	2
671	33	0	5.57063e-06	Galactinol Synthase	Carbohydrate Biosynthetic Process (GO:0016051)	3
692	9	0	0.000964028	Sorbitol Dehydrogenase	Carbohydrate Biosynthetic Process (GO:0016051)	12
14	15	2	0.000644172	AT1G09310.1 Expressed Protein	Biological Process Unknown (GO:0008150)	2
365	47	0	3.3391e-11	AT4G27450.1 Expressed Protein	Biological Process Unknown (GO:0008150)	8
3478	79	0	7.4596e-21	E6	Biological Process Unknown (GO:0008150)	2
43	17	3	0.000730214	9-Cis-Epoxycarotenoid Dioxygenase	Abscisic Acid Biosynthetic Process (GO:0009688)	8
1609	45	6	4.9011e-05	9-Cis-Epoxycarotenoid Dioxygenase	Abscisic Acid Biosynthetic Process (GO:0009688)	8

## Sheet: Table S6 R+C+ vs R-C+
Table S6. Contigs that are differentially expressed between ripen peach fruits that have undergone long-term cold storage (E4: R+, C+) and unripen peach fruits that have undergone long-term cold storage (E3: R- , C+). Differentially expressed contigs were identified statistically using the Winflat program, p<0.01 [27].
Contig id	# ESTs in E3	# ESTs in E4	P-value	Putative Functional Homolog	Biological Process	Cluster
Higher expression in E4 (R+, C+) when compared to E3 (R-, C+)
3964	0	11	0.000186002	Hydroxyproline-Rich Glycoprotein	Vesicle-mediated transport (GO:016192)	5
257	30	157	9.21524e-19	Allergen	Transport (GO:0006810)	2
930	169	357	7.56952e-14	Allergen	Transport (GO:0006810)	12
3384	5	24	0.000102035	Allergen And Extensin Family Protein	Transport (GO:0006810)	2
1372	3	17	0.000525577	Eukaryotic Initiation Factor 5A	Translational Initiation (GO:0006413)	2
3603	15	35	0.00138334	Cytosolic Ascorbate Peroxidase	Response To Stress (GO:0006950)	5
4064	4	16	0.00264684	Peroxiredoxin Type 2	Response to stress (GO:0006950)	5
3249	3	15	0.00163226	Universal Stress Protein (USP) Family Protein	Response To Stress (GO:0006950)	2
795	2	14	0.000869477	Gibberellin-Regulated	Response To Gibberellin Stimulus (GO:0009739)	8
128	7	44	0.00145766	Auxin-Induced Protein AUX28	Regulation Of Transcription (GO:0045449)	2
3355	3	24	0.827734	Isoflavone Reductase Related Protein	Regulation Of Nitrogen Utilization (GO:0006808)	2
3207	8	33	1.87764	Cysteine Proteinase, Putative / Thiol Protease	Proteolysis (GO:0006508)	2
2208	6	42	0.00122635	Peptidylprolyl Isomerase (Cyclophilin)	Protein Folding (GO:0006457)	2
2662	9	29	0.000324236	3-Hydroxyisobutyryl-Coenzyme A Hydrolase / Coa-Thioester Hydrolase (CHY1)	Metabolic Process (GO:0008152)	5
3880	3	17	0.000525577	Enoyl-Coa Hydratase	Metabolic Process (GO:0008152)	5
2158	38	109	2.44071e-05	P-Rich Protein EIG-I30	Lipid Transport (GO:0006869)	2
3336	0	10	0.000380532	Lipoxygenase	Jasmonic acid biosynthetic process (GO:0009695)	1
3870	2	22	0.600813	Lipoxygenase	Jasmonic acid biosynthetic process (GO:0009695)	1
3328	0	8	0.00159271	Glyceraldehyde-3-Phosphate Dehydrogenase, Cytosolic (GAPC)	Glycolysis (GO:0006096)	2
3645	1	14	0.000188287	1-Aminocyclopropane-1-Carboxylate Synthase	Ethylene Biosynthetic Process (GO:0009693)	1
3251	6	33	0.219218	Ferredoxin	Electron Transport (GO:0022900)	2
418	0	28	9.65309e-05	N-6 Adenine-Specific DNA Methylase	DNA Methylation (GO:0006306)	2
3762	3	15	0.00163226	Arabinogalactan-Protein (AGP9)	Cell Wall Organization And Biogenesis (GO:0007047 )	2
1200	0	62	2.59995e-15	Expansin	Cell Wall Organization And Biogenesis (GO:0007047 )	2
2212	6	58	7.40995e-08	Expansin	Cell Wall Organization And Biogenesis (GO:0007047 )	2
1945	26	72	0.0413381	Invertase/Pectin Methylesterase Inhibitor	Cell Wall Organization And Biogenesis (GO:0007047 )	2
1989	12	37	8.28804	Pectate Lyase	Cell Wall Organization And Biogenesis (GO:0007047 )	2
3683	9	91	1.37539e-14	Pectate Lyase	Cell Wall Organization And Biogenesis (GO:0007047 )	2
3111	0	8	0.00159271	Pectinacetylesterase Precursor	Cell Wall Organization And Biogenesis (GO:0007047 )	2
1507	38	136	1.25951e-10	Endopolygalacturonase	Carbohydrate Metabolic Process (GO:0005975)	5
1745	24	120	4.83912e-13	Endopolygalacturonase	Carbohydrate Metabolic Process (GO:0005975)	5
3321	16	46	2.81973	Endopolygalacturonase	Carbohydrate Metabolic Process (GO:0005975)	5
3904	8	45	0.00288909	Polygalacturonase	Carbohydrate Metabolic Process (GO:0005975)	5
14	2	36	6.40502e-05	AT1G09310.1 Expressed Protein	Biological Process Unknown (GO:0008150)	2
3478	0	316	2.83843e-94	E6	Biological Process Unknown (GO:0008150)	2
3408	14	40	9.38215	Late Embryogenesis Abundant Protein-Related / LEA Protein-Related	Biological Process Unknown (GO:0008150)	2
Lower expression in E4 (R+, C+) when compared to E3 (R-, C+)
2473	10	0	0.000623088	Allergen Family Protein	Transport (GO:0006810)	6
1846	15	1	0.00019188	Auxin Efflux Carrier Family Protein	Transport (GO:0006810)	11
2436	17	0	0.568483	Rhomboid Family Protein Atrbl2	Transport (GO:0006810)	6
2980	17	2	0.000287957	Temperature-Induced Lipocalin (TIL)	Transport (GO:0006810)	11
2495	8	0	0.00238429	Cinnamoyl-Coa Reductase-Related	Translation (GO:0006412)	6
2077	10	0	0.000623088	Tonoplast Malate/Fumarate Transporter	Sodium Ion Transport (GO:0006814)	11
287	221	41	8.29252e-25	Abscisic Stress Ripening-Like Protein	Response To Stress (GO:0006950)	9
2211	8	0	0.00238429	Ankyrin Repeat Family Protein	Response to stress (GO:0006950)	6
2215	13	0	8.32407	Dehydrin	Response To Stress (GO:0006950)	9
254	71	0	1.04441e-16	Dehydrin	Response To Stress (GO:0006950)	11
304	189	32	2.57924e-22	Dehydrin	Response To Stress (GO:0006950)	11
3085	9	0	0.00121886	Dehydrin	Response To Stress (GO:0006950)	11
2308	9	0	0.00121886	Heat Shock Protein 70, Putative / HSP70	Response To Stress (GO:0006950)	6
2311	35	3	0.00375817	Late Embryogenesis Abundant Protein 3	Response To Stress (GO:0006950)	11
1027	47	7	0.00162961	Non-Cell-Autonomous Heat Shock Cognate Protein 70	Response To Stress (GO:0006950)	6
2655	10	0	0.000623088	Plasma Membrane Intrinsic Polypeptide	Response to stress (GO:0006950)	9
2147	8	0	0.00238429	Pathogenesis-Related Thaumatin	Response To Other Organism (GO:0051707)	6
2177	15	1	0.00019188	Thaumatin-Like Protein	Response To Other Organism (GO:0051707)	6
1708	30	9	0.00055961	Thaumatin-Like Protein	Response To Other Organism (GO:0051707)	10
2317	67	4	9.55054e-11	Thaumatin-Like Protein	Response To Other Organism (GO:0051707)	10
2333	13	1	0.000652867	Phi-1	Response to endogenus stimulus (GO:0009719)	6
1097	17	3	0.00104479	Homeobox-Leucine Zipper Protein 16 (HB-16) / HD-ZIP Transcription Factor 16	Regulation Of Transcription (GO:0045449)	11
1660	51	13	0.139738	Cysteine Proteinase Inhibitor-Related	Proteolysis (GO:0006508)	10
2715	41	10	0.928224	Luminal Binding Protein 1 (Bip-1) (BP1)	Protein Folding (GO:0006457)	10
815	9	0	0.00121886	Leucine-Rich Repeat Family Protein	Protein Amino Acid Phosphorylation (GO:0006468)	6
2831	20	2	5.04699	Leucine-Rich Repeat Family Protein / Extensin	Protein Amino Acid Phosphorylation (GO:0006468)	4
3041	12	0	0.000162832	Leucine-Rich Repeat Family Protein / Extensin	Protein Amino Acid Phosphorylation (GO:0006468)	11
1726	10	0	0.000623088	Protein Phosphatase 2C, Putative / PP2C	Protein Amino Acid Dephosphorylation (GO:0006470)	9
2397	27	1	0.0101761	S-Adenosylmethionine Decarboxylase	Polyamine Biosynthetic Process (GO:0006596)	6
716	13	0	8.32407	Proton-Dependent Oligopeptide Transport (GO:0006810) (POT)	Oligopeptide Transport (GO:0006810)	11
2312	8	0	0.00238429	Touch-Responsive Protein / Calmodulin-Related Protein 3, Touch-Induced (TCH3)	Metabolic Process (GO:0008152)	6
2554	17	1	5.57017	UDP-Glucoronosyl/UDP-Glucosyl Transferase	Metabolic Process (GO:0008152)	6
2047	26	9	0.00297235	UDP-Glucoronosyl/UDP-Glucosyl Transferase	Metabolic Process (GO:0008152)	13
2669	61	12	0.000434282	Phosphoserine Aminotransferase, Chloroplast Precursor (EC 2.6.1.52) (PSAT)	L-Serine Biosynthetic Process (GO:0006564)	6
2528	22	2	1.55172	Pathogenesis-Related Protein	Defense Response (GO:0006952)	6
435	19	4	0.00110866	DNA-Binding Family Protein / Remorin Family Protein	Cell-cell signaling (GO:0007267)	11
59	23	2	0.856385	Invertase/Pectin Methylesterase Inhibitor	Cell Wall Organization And Biogenesis (GO:0007047 )	11
2988	37	0	8.4455e-08	Polygalacturonase Inhibiting Protein 1 (PGIP1)	Cell Wall Organization And Biogenesis (GO:0007047 )	11
243	10	0	0.000623088	Polygalacturonase-Inhibiting Protein	Cell Wall Organization And Biogenesis (GO:0007047 )	11
2131	65	2	3.28592e-12	Basic Endochitinase	Cell Wall Catabolic Process (GO:0016998)	10
1240	62	8	1.74173e-06	Proline-Rich Family Protein	Cell Adhesion (GO:0007155)	6
734	17	2	0.000287957	Proline-Rich Family Protein	Cell Adhesion (GO:0007155)	11
92	9	0	0.00121886	Sorbitol Transporter	Carbohydrate Transport (GO:0008643)	11
910	126	29	3.46683e-10	Acidic Endochitinase (CHIB1)	Carbohydrate Metabolic Process (GO:0005975)	10
1000	8	0	0.00238429	Alkaline Alpha Galactosidase	Carbohydrate metabolic process (GO:0005975)	6
2957	11	0	0.000318526	Glycosyl Hydrolase Family 3 Protein	Carbohydrate Metabolic Process (GO:0005975)	6
1017	15	3	0.0029717	Xyloglucan Endotransglycosylase	Carbohydrate Metabolic Process (GO:0005975)	4
1007	13	1	0.000652867	GF14 Omega	Brassinosteroid Mediated Signaling (GO:0009742)	11
1258	19	0	0.148562	Phosphoesterase Family Protein	Biosynthetic process (GO:0009058)	6
675	12	1	0.00119752	AT3G03870.2 Expressed Protein	Biological Process Unknown (GO:0008150)	11
2089	20	0	0.0759457	AT5G64820.1 Expressed Protein	Biological Process Unknown (GO:0008150)	6
2373	15	1	0.00019188	Beta-Alanine-Pyruvate Aminotransferase	Biological Process Unknown (GO:0008150)	11
2112	31	1	0.000787487	Cupin Family Protein	Biological Process Unknown (GO:0008150)	6
3551	11	1	0.00218685	Cysteine Protease Inhibitor, Putative / Cystatin	Biological Process Unknown (GO:0008150)	6
2099	13	0	8.32407	DJ-1 Family Protein / Protease	Biological Process Unknown (GO:0008150)	6
4	32	0	2.41907e-05	DJ-1 Family Protein / Protease	Biological Process Unknown (GO:0008150)	11
228	112	4	5.17488e-23	DJ-1 Family Protein / Protease	Biological Process Unknown (GO:0008150)	11
379	50	0	1.3752e-11	DJ-1 Family Protein / Protease	Biological Process Unknown (GO:0008150)	11
2956	22	0	0.0019847	DJ-1 Family Protein / Protease	Biological Process Unknown (GO:0008150)	11
1479	96	8	5.37468e-15	Harpin Inducing Protein 1-Like 18	Biological Process Unknown (GO:0008150)	6
2139	12	0	0.000162832	Hypothetical Protein	Biological Process Unknown (GO:0008150)	6
774	11	0	0.000318526	Hypothetical Protein	Biological Process Unknown (GO:0008150)	11
2265	91	7	1.66959e-14	Metallothionein-Like Protein	Biological Process Unknown (GO:0008150)	11
517	10	0	0.000623088	NC Domain-Containing Protein	Biological Process Unknown (GO:0008150)	11
2806	8	0	0.00238429	Phosphoribosylanthranilate Transferase	Biological Process Unknown (GO:0008150)	6
2091	18	0	0.290611	Protease Inhibitor/Seed Storage/Lipid Transfer Protein (LTP)	Biological Process Unknown (GO:0008150)	6
30	57	5	2.69475e-07	Stress-Responsive Protein	Biological Process Unknown (GO:0008150)	6
484	11	1	0.00218685	Porin	Anion Transport (GO:0006810)	6

## Sheet: Table S7 R+C+ versus R+C-
Table S7. Contigs that are differentially expressed between ripen peach fruits that have undergone long-term cold storage (E4: R+, C+) and ripen peach fruits that have not undergone long-term cold storage (E2: R+, C-). Differentially expressed contigs were identified statistically using the Winflat program, p<0.01) [27].
Contig id	# ESTs in E2	# ESTs in E4	P-value	Putative Functional Homolog	Biological Process	Cluster
Higher expression in E4 (R+, C+) when compared to E2 (R+, C-)
2158	64	109	0.000313988	P-Rich Protein EIG-I30	Lipid Transport (GO:0006869)	2
3870	2	22	0.987361	Lipoxygenase	Jasmonic acid biosynthetic process (GO:0009695)	1
3645	1	14	0.000262207	1-Aminocyclopropane-1-Carboxylate Synthase	Ethylene Biosynthetic Process (GO:0009693)	1
2212	21	58	1.30269	Expansin	Cell Wall Organization And Biogenesis (GO:0007047 )	2
2877	14	40	0.000181457	Pectin Methylesterase-Like Protein	Cell Wall Organization And Biogenesis (GO:0007047 )	10
910	6	29	3.54552	Acidic Endochitinase (CHIB1)	Carbohydrate Metabolic Process (GO:0005975)	10
3544	1	11	0.00172357	AT4G29870.1 Expressed Protein, Membrane Protein, Putative	Biological Process Unknown (GO:0008150)	1
3478	177	316	1.70969e-05	E6	Biological Process Unknown (GO:0008150)	2
3197	6	20	0.00299782	Early-Responsive To Dehydration Stress Protein (ERD3)	Biological Process Unknown (GO:0008150)	1
Lower expression in E4 (R+, C+) when compared to E2 (R+, C-)
930	634	357	3.44412e-14	Allergen	Transport (GO:0006810)	12
287	161	41	1.49168e-13	Abscisic Stress Ripening-Like Protein	Response To Stress (GO:0006950)	9
2628	8	0	0.00193976	Cytochrome P450 Protein	Fatty acid metabolic process (GO:0006631)	9
1901	79	40	0.000160018	1-Aminocyclopropane-1-Carboxylate Oxidase	Ethylene Biosynthetic Process (GO:0009693)	5
1507	185	136	0.00298946	Endopolygalacturonase	Carbohydrate Metabolic Process (GO:0005975)	5
1745	181	120	0.000204269	Endopolygalacturonase	Carbohydrate Metabolic Process (GO:0005975)	5
1123	43	21	0.00290443	Polygalacturonase	Carbohydrate Metabolic Process (GO:0005975)	5
692	8	0	0.00193976	Sorbitol Dehydrogenase	Carbohydrate Biosynthetic Process (GO:0016051)	12
